# Supplementary material for: Non-Transfusion-Dependent Thalassemia: A Panoramic Review
Source: Medicina (Kaunas). 2022 Oct 21;58(10):1496. doi: 10.3390/medicina58101496 (PMC9608723; doi:10.3390/medicina58101496)
Supplement: Supplementary file 1 [file medicina-58-01496-s001.zip]

Archive with 1 entries (1 files):
- medicina-1900355-supplementary.pdf
